# Supplementary material for: Prediction of organophosphorus insecticide-induced intermediate syndrome with stimulated concentric needle single fibre electromyography
Source: PLoS One. 2018 Sep 27;13(9):e0203596. doi: 10.1371/journal.pone.0203596 (PMC6159867; doi:10.1371/journal.pone.0203596)
Supplement: S1 File — (XLSX) [file pone.0203596.s001.xlsx]

## Sheet: Sheet1
Ref Number	Gender	Sex	Age	Poison	Poison after analysis	Poison type	Refused	Death	Atropine	Intubation	Intubation >24	mean intubation	Day of intubation	reintubation	time between intubation and last extubation/recovery	Time to extubate since ingestion	Time at which first normal jitter was recorded	Day of extubation	IMS	Atracurium	Hospital Stay	<24	Block D1	Ache D1	<48	Block D2	AcheD2	<72	Block D3	Ache D3	<96	Block D4	Ache D4	<120	Block D5	Ache D5	<144	Block D6	Ache D6	<168	Block D7	Ache D7	<192	Block D8	Ache D8	<216	Block D9	Ache D9	<240
R006730	m	1	26	pyrofos		9		0	1	0									0	0	168	24.3	0	-0.8																31.88	6
R007023	m	1	36	profenofos		8		0	1	0									0	0	96				29.8	3	-2.4				16.99	0	-2.5
R007423	f	0	22	o	phenthoate	0	re-transferred	0	1	0									0	0	48				23.75	0	4.2
R007534	f	0	20	profenofos		8		0	1	0									0	0	96				20.12	0	-5.8				47.65	8	-4.6
R007590	m	1	60	chlopyrofos		2	refused	0	1	0									0	0	72	26.1	0	-2.7				19.74	0	1.6
R007632	m	1	52	profenofos		8	refused	0	1	0									0	0	72	58.37	31	-1.3				33.91	9	-1
R007836	f	0	23	profenofos		8		0	1	0									0	0	72	24.46	0	-4.8				15.14	0	-3.6
R007925	m	1	52	diazenon		3		0	1	0									0	0	96				20.54	0	4.1				27.24	0	5
R007933	m	1	28	diazenon		3		0	1	0									0	0	72	17.63	0	2.5				8.16	0	7.1
R008024	f	0	29	diazenon		3	refused	0	1	0									0	0	120	49.02	25	0.1				19.7	0	-0.2				11.9	0	0
R008027	m	1	48	profenofos		8	refused	0	1	0									0	0	120	23.39	6	-0.9				34.54	11	-6.3				45.5	10	-1.9
R008041	m	1	47	o	profenofos	0		0	1	0									0	0	144				73.8	45	-0.7				49.37	26	-1.8				49.71	0	-1.9				35.46	2	-0.8
R008119	m	1	35	profenofos		8		0	1	0									0	0	192	30.85	5					25.51	0
R008261	f	0	31	o	imidocloprid	0		0	1	0									0	0	120	23.69	3	-3.4				49.68	36	-2.5				32.72	17	-1.3
R008366	m	1	46	profenofos		8		0	1	0									0	0	96	200	100	-0.8							26.26	0	2.6
R008380	m	1	55	o	phenthoate	0		0	1	0									0	0	72	65.23	45	-1.8				30.88	7	-0.9
R008592	m	1	52	profenofos		8		0	1	0									0	0	72	200	100	-5.1				42.45	20	-4
R008653	m	1	34	o	phenthoate	0		0	1	0									0	0	120	33.14	18	0				27.96	0	6.1
R008713	m	1	38	profenofos		8		0	1	0									0	0	96				29.67	11	-1.3				12.89	0	-1.5
R008920	m	1	47	diazenon	phenthoate	3		0	1	0									0	0	72	24.86	0	-0.9				28.21	7	7.1
R008925	m	1	57	profenofos		8		0	1	0									0	0	72	56.89	33	-2.9				45.53	23	-2.9
R008992	m	1	54	dimethoate		4		0	1	0									0	0	96	50.84	29	2.2							48.18	29	1.7
R006485	m	1	35	profenofos		8		0	1	0									0	0	24	37.54	14	14.7
R006376	m	1	52	diazenon		3		0	1	0									0	0	24	24.62	2	-1
R006482	m	1	48	o	phenthoate	0		0	1	0									0	0	48				28.63	7	-2.3
R006370	m	1	52	profenofos		8		0	1	0									0	0	48				26.54	0	-0.43
R006831	f	0	22	profenofos		8		0	1	0									0	0	24	27.36	0	1.7
R006846	f	0	22	azanithiofos	diazenon	1		0	1	0									0	0	24	20.03	0	29.3
R006921	m	1	49	o		0	refused	0	1	0									0	0	48				14.98	0	-3.6
R007209	m	1	35	pyrofos		9		0	1	0									0	0	24	29.25	0	9.7
R007062	m	1	35	o	profenofos	0	refused	0	1	0									0	1	48				200	0	-3.4
R006899	m	1	21	chlopyrofos		2		0	1	0									0	0	24	29.29	0	10.4
R007798	f	0	45	profenofos		8		0	1	0									0	0	24	19.75	0	-2.7
R007654	f	0	34	o	phenthoate	0	refused	0	1	0									0	0	24	30.13	0	0.4
R008018	m	1	24	profenofos		8		0	1	0									0	1	24	200	100	0.8
R008057	m	1	67	o	phenthoate	0		0	1	0									0	0	24	21.61	4	2.9
R008118	m	1	57	diazenon		3		0	1	0									0	0	48				47.3	24
R008152	m	1	17	o	fenthion	0		0	1	0									0	0	24	37.26	10	26.9
R008301	m	1	47	o	phenthoate	0		0	1	0									0	0	24	26.31	3	2.1
R008485	m	1	47	profenofos		8		0	1	0									0	0	48				19.39	0	-2.6
R008509	m	1	30	diazenon	phenthoate	3		0	1	0									0	1	48				200	100	0.9
R008635	m	1	58	diazenon		3		0	1	0									0	0	24	28.71	18	2.4
R008728	m	1	56	chlopyrofos	profenofos	2		0	1	0									0	0	24	39.04	17	-2.9
R008750	m	1	49	o	chlorpyrifos	0		0	1	0									0	0	24	38.55	12	-1.6
R008787	m	1	25	profenofos		8		0	1	0									0	0	24	34.72	12	-2.7
R009040	f	0	18	profenofos		8		0	1	0									0	0	24	50.83	25	7.7
R009043	m	1	26	penthoate		7		0	1	0									0	0	24	21	17	29.9
R007020	m	1	35	o		0	refused	0	1	1	1	66	2.75	0	41	107			0	1	240										200	100											28.8	13					200
R007140	f	0	45	diazenon		3	refused	0	1	1	0	1	0.04	0	20	21			0	0	96	6.91	0	-0.54							20.23	0
R007327	m	1	43	o		0		0	1	1	1	72	3	0	170	242			0	0	240																22.86	8	-3.1				18.65	0	-2.1				24.06
R008084	m	1	25	diazenon	profenofos	5	refused	0	1	1	0	3	0.125	0	240	243			0	0	240				39.1	16	-1.5				16.51	4	-0.9				24.5	0	-0.9				27.97	5					34.36
R007925	m	1	38	o	phenthoate	0	refused	0	1	1	0	12	1	0	69	81			0	0	120	200	100	-2.8				12.41	0	-0.55				26.28	0	-2.5
R008627	m	1	25	o	profenofos	0		0	1	1	0	2	0.08	0	54	56			0	0	96				35.07	7	-1				36.81	6	-2.9
R008789	m	1	18	o	profenofos	0		0	1	1	0	3.5	0.14	0	41.5	45			0	0	120	32.31	0	-4.9				108.63	88	0.2				25.97	5	0.4
R008808	m	1	36	o	phenthoate	0		0	1	1	1	47	1.9	0	60	107			0	1	168							200	100	-1.1				24.72	5	-2				25.41	11	-2
R008904	m	1	46	quinalafos		10		0	1	1	0	0.5	0.02	0	46	46.5			0	0	96	153.22	100	24.3	31.06	7	25.9				28.3	0	7.1
R008932	m	1	48	o		0		0	1	1	0	2	0.08	0	124	126			0	1	144				200	100	-1.5				58.81	25	27.3				40.01	8	22.1
R006580	m	1	40	o		0		0	1	1	0	8.5	0.354167	1	270.25	278.75	96	11.6146	1	0	576				41.5	20	-1.7				24.9	4					34	5					29	15					21.6
R006774	m	1	21	profenofos		8		0	1	1	0	15.45	0.64375	1	240	255.45	24	10.6437	1	0	216	22.4	33	-3.61				23.37	0					29.1	13					25.31	3					40.12	7		26.33
R006843	m	1	44	diazenon		3		0	1	1	0	15.3	0.6375	0	53	68.3	96	2.84583	1	0	288	200	100	-1.4							27.4	2					36.42	17
R006880	m	1	27	profenofos		8	refused	0	1	1	0	3.5	0.145833	1	424.5	428	96	17.8333	1	1	384				153.23	75	-0.57				6.69	0					20.98	0					34.39	10					35.16
R006919	m	1	47	diazenon		3		0	1	1	0	18	0.75	0	68	86	72	3.58333	1	1	336							30.45	11	-3.1				34.95	5	-3.7							108.72	75	-0.8				31.7
R006960	f	0	63	diazenon		3	re-transferred	0	1	1	0	3	0.125	0	251	254	264	10.5833	1	0	336				200	100	-2.3				200	100														34.61	5
R007060	m	1	74	profenofos		8		0	1	1	0	13.5	0.5625	0	284	297.5	24	12.3958	1	0	360	13.32	0	-4.2							8.26	0	-4.4	8.43	0	-2.2				20.52	0								33.21
R007094	m	1	60	profenofos		8	refused	0	0	1	0	5	0.208333	1	258	263		10.9583	1	0	144							200	100	-2.7							200	100	-0.6
R007142	f	0	43	o		0		0	1	1	0	4	0.166667	0	384	388	312	16.1667	1	0	384	200	100	-3.1							200	100	-2.2				112.75	55					43.42	20	-2.8
R007114	m	1	24	profenofos		8	refused	0	1	1	0	6	0.25	0	108	114	96	4.75	1	0	408										30.72	4	-3.3				34.83	4	-3.9				24.87	0					20.29
R007275	f	0	20	diazenon		3	refused	0	1	1	0	3	0.125	1	204	207	48	8.625	1	0	240				22.88	10	-1.2										21.41	0	-0.2				36.42	20	-1.5				75.18
R007306	m	1	30	o	profenofos	0	re-transferred	0	1	1	0	4	0.166667	1	161	165	96	6.875	1	0	192				41.56	20	-1.2				22.25	0					33.56	8	-3.4				35.51	6
R007345	m	1	78	o		0	refused	0	1	1	0	4.5	0.1875	1	576	580.5	312	24.1875	1	0	312	200	100	-4.4				200	100					200	100	-5.1										66.28	58
R007338	m	1	49	profenofos		8		0	1	1	0	14.5	0.604167	0	361	375.5	288	15.6458	1	0	504				200	100	-0.29				200	100	-2.5				200	100	-1.1										33.14
R007379	f	0	26	profenofos		8	re-transferred	0	1	1	0	12	0.5	1	130	142	192	5.91667	1	1	192				24.88	8	-2.5				67.41	20	-3.6				200	100					29.24	0
R007478	m	1	55	o		0	refused	0	1	1	0	14	0.583333	0	360	374	384	15.5833	1	0	384				25.39	4	-2.2				200	100	-1.5							200	100	-1.4				200	100	-1.5
R007489	m	1	27	o		0		0	1	1	0	4	0.166667	0	254	258	288	10.75	1	0	336				200	100	-2.1							200	100	-1.4				200	100	-0.4				200	100	-0.5
R007558	m	1	53	o		0		0	1	1	0	14.5	0.604167	0	230.5	245	288	10.2083	1	0	360				200	100	-2.9				200	100	-2.8				200	100	-3.3				64.84	37					53.02
R007567	f	0	17	o		0	refused	0	1	1	0	1.5	0.0625	0	304	305.5	288	12.7292	1	1	408	200	100					200	100	-2.9										48.86	14	-2.4				75.9	55	-3.9
R007648	m	1	47	chlopyrofos		2	refused	0	1	1	0	3.5	0.145833	0	483	486.5	264	20.2708	1	0	264				200	100	1							200	100	-2.6				60.38	50	-0.3
R007677	m	1	60	profenofos		8		0	1	1	0	3	0.125	0	401	404		16.8333	1	0	216	200	100	-0.1				200	100	-4.5				200	100	-0.8										37.2	17
R007993	m	1	49	o	phenthoate	0	refused	0	1	1	0	5.5	0.229167	0	260	265.5	288	11.0625	1	0	384	200	100	-1.1				200	100								200	100	2.2				200	100					42.29
R008030	m	1	47	o	profenofos	0		0	1	1	0	4	0.166667	0	394	398	288	16.5833	1	0	432										200	100	-0.25				200	100	-3.3				200	100					71.83
R008009	m	1	54	profenofos		8		0	1	1	0	6	0.25	0	39	45	168	1.875	1	0	168	28.84	0	-6.1				45.03	32	-2.2				33.5	7	-1.8				23.58	0	-0.8
R008242	m	1	23	profenofos		8		0	1	1	0	18	0.75	0	27.5	45.5	72	1.89583	1	0	168	200	100	-1				26.14	6	-5.2				31.56	0	-1.2				32.02	12	-0.7
R008273	m	1	73	o		0	refused	0	1	1	0	3	0.125	0	218	221	72	9.20833	1	0	288	36.94	18	-2.5				17.3	0	-0.1	21.5	3	-0.1				24.23	3					22.79	0					25.55
R008297	f	0	31	o		0	refused	0	1	1	0	22	0.916667	0	188	210		8.75	1	0	240				108.09	92	-10				90.88	69	-4.9				60.72	39	-2.6				42.04	19	-1.6				54.08
R008327	f	0	22	o	phenthoate	0		0	1	1	0	2.5	0.104167	0	96	98.5	144	4.10417	1	0	144	50.19	31	10.2							39.93	14	3				31.62	14	6.3
R008339	m	1	22	o		0		0	1	1	0	15.5	0.645833	0	74	89.5	96	3.72917	1	0	144	200	100	-3.8	200	100	-2.5				17.98	5	-2.7				34.72	5	-0.9
R008365	m	1	20	penthoate		7		0	1	1	0	14	0.583333	0	144	158	216	6.58333	1	0	336	200	100	-2				200	100	-2.9				70.03	22	-2.5				48.87	29	-1.5				22.69	4	-1.1
R008489	m	1	22	profenofos		8		0	1	1	0	1	0.0416667	0	67	68		2.83333	1	1	72	200	100	-2.9				45.96	44	-0.3													38.11	7	1.4
R008555	m	1	21	penthoate		7		0	1	1	0	2	0.0833333	0	204	206	264	8.58333	1	0	264				38.07	10	-1.7				200	100	-1							200	100	-0.9				49.57	30	-0.3
R008631	m	1	19	quinalafos		10		0	1	1	0	1.5	0.0625	0	178	179.5	192	7.47917	1	0	240	200	100	-2				200	100	0.3							200	100	12.7				30.62	0	12.7				33.05
R008670	m	1	38	diazenon		3	refused	0	1	1	0	4	0.166667	0	362	366	312	15.25	1	0	312				200	100	-0.9				200	100	-2.9							38.05	4	-3.7				62.02	36	-3.2
R008763	m	1	37	quinalafos		10		0	1	1	0	13	0.541667	0	552	565	288	23.5417	1	0	336				200	100	-4.7	200	100	-2.9							200	100	-3.9				82.43	75	-2.3				48.95
R008823	m	1	38	o	profenofos	0	refused	0	1	1	0	2	0.0833333	0	115	117	120	4.875	1	1	120	200	100	-1.8				200	100	-1.4				26.72	0	-1.7
R008844	m	1	57	o	profenofos	0	refused	0	1	1	0	3	0.125	1	162	165		6.875	1	1	264	200	100	-1.9	136.36	71	-0.9							57.22	44	-3.6				93	53	-1.7				36.38	22	-1.5
R008862	f	0	42	malathion		6	refused	0	1	1	0	14	0.583333	0	76	90	72	3.75	1	1	72	200	100	-3.7				28.82	20	-2.5
R009051	m	1	52	quinalafos		10	refused	0	1	1	0	6	0.25	0	75	81		3.375	1	1	72	200	100	0.9				46.61	20	4.6
R007034	f	0	29	profenofos		8		1	1	1	0	5	0.208333	0	138	143		5.95833	1	1	144	108.42	78	-5.1				72.74	59	-8.3							200	100
R007290	m	1	37	profenofos		8		1	1	1	0	8	0.333333	0	206	214		8.91667	1	0	192				176.09	88	-1.4				47.48	13					47.36	38	-1.5				200	100
R008075	m	1	55	o		0		1	1	1	0	3	0.125	1	30	33	120	1.375	1	0	216				200	100	-0.6	200	100	-8.3				26.43	0	-1.7				20.15	0					200	100
R008436	m	1	50	dimethoate		11		1	1	1	0	3.5	0.145833	1	513	516.5	96	21.5208	1	1	384				200	100	-3.1				24.14	0	-2.6				200	100	-0.7				200	100	-0.8				200
R008557	m	1	65	o	profenofos	0		1	1	1	0	10	0.416667	0	46	56		2.33333	1	0	336				200	100	-4.3							200	100	-4.2				94.73	74	-2.5				200	100	-6.4
R008898	m	1	52	o	profenofos	0		1	1	1	0	6	0.25	0	58	64		2.66667	1	0	24	200	100	-2.7
R007022	m	1	58	dimethoate		4		1	1	1	0	3	0.125	0	45	48		2	1	0	24	200	100
R007127	m	1	72	o	profenofos	0		1	1	1	0	14.5	0.604167	0	53	67.5		2.8125	1	0	24	33.06	7	-3.7
R007463	m	1	62	o	profenofos	0		1	1	1	0	19	0.791667	0	98	117		4.875	1	0	24	200	100	-2.9
R007905	m	1	53	profenofos		8		1	1	1	0	2	0.0833333	0	148	150		6.25	1	0	144				200	100	-1.5				200	100	-1.1				200	100	-3.3
R007995	m	1	39	profenofos		8		1	1	1	0	6	0.25	0	210	216		9	1	0	120				200	100	-1.2	200	100	-1.2				200	100	-1.2
R008071	m	1	75	profenofos		8		1	1	1	0	7	0.291667	0	29	36		1.5	1	0	24	200	100	-2.4
R008396	m	1	30	o		0		1	1	1	0	8	0.333333	0	190	198		8.25	1	0	216				38.06	15	-0.8				200	100	-1.8				47.26	33	-1.8							200	100	-2
R008440	m	1	24	o	profenofos	0		1	1	1	0	10	0.416667	0	243	253		10.5417	1	0	264	200	100	-3				200	100	-2.5				200	100					200	100	-3				120.08	20	-3
R008892	m	1	52	o		0		1	1	1	0	15	0.625	0	52	67		2.79167	1	0	72							43.54	15	32.5
R006860	f	0	51	o		0		0	1	1	1	37.45	1.56042	0	348	385.45	96	16.0604	1	1	384				200	100	-0.47				24.91	3					32.88	7					10.31	0					37.54
R006905	m	1	27	chlopyrofos		2		0	1	1	1	66	2.75	0	118.5	184.5	120	7.6875	1	1	264							200	100	-0.9				21.44	4	-0.5				43.17	22	-2				18.86	0
R007029	m	1	18	penthoate		7	refused	0	1	1	1	28.5	1.1875	1	156	184.5		7.6875	1	1	216				24.55	0	-1.8				33.33	10	-1.6				200	100								59.15	44
R007634	f	0	16	o		0	refused	0	1	1	1	27	1.125	0	113	140		5.83333	1	0	144				73.18	58	-1.9				30.91	0	-2.7				23.17	0	-1.6
R007921	m	1	48	o	profenofos	0		0	1	1	1	44	1.83333	0	212	256	216	10.6667	1	0	504							200	100	-2.8				200	100	-4.9				200	100	-4.8				30.77	16	-7.9
R008731	m	1	52	profenofos		8		0	1	1	1	96	4	1	146	242	192	10.0833	1	0	288	47.06	13	-2.8							200	100					200	100	-1.2				27.3	0	-0.1				23.63
R008745	m	1	22	o		0		0	1	1	1	24	1	1	120	144	144	6	1	0	216	200	100	-2.5				52.4	32	-1.9							28.12	0	-1.4							28.99	0	-0.3
R008889	f	0	21	o	profenofos	0	refused	0	1	1	1	24	1	0	47	71		2.95833	1	1	192							200	100	-9.1							78.55	72	-9.4				38.18	5	-8.9
R008640	m	1	72	o	profenofos	0		1	1	1	1	59	2.45833	0	85	144		6	1	0	96				64.71	50	-2.5				200	100	-3.3
								17		74	10							8.76104	64	21
[truncated: 30 more columns]
